# Supplementary material for: Experimental and Theoretical Studies on Indigo-Dye-Modified Conjugated Polymers
Source: Molecules. 2024 Jul 5;29(13):3200. doi: 10.3390/molecules29133200 (PMC11243738; doi:10.3390/molecules29133200)
Supplement: Supplementary file 1 [file molecules-29-03200-s001.zip]

Archive with 1 entries (1 files):
- molecules-3048345-supplementary.pdf
